# Supplementary material for: Mendelian Randomisation Analysis of Dietary Exposures and Potential Risks of Anxiety and Depression
Source: Actas Esp Psiquiatr. 2025 Oct 5;53(5):1093–103. doi: 10.62641/aep.v53i5.1969 (PMC12538602; doi:10.62641/aep.v53i5.1969)
Supplement: Supplementary file 1 [file ActEsp-53-5-1093-1103-s1.zip]

Archive with 2 entries (2 files):
- Supplementary Fig. 1.docx
- Supplementary Fig. 1.tif
